# Supplementary material for: PPARγ Antagonists Exhibit Antitumor Effects by Regulating Ferroptosis and Disulfidptosis
Source: Biomolecules. 2024 May 18;14(5):596. doi: 10.3390/biom14050596 (PMC11118805; doi:10.3390/biom14050596)
Supplement: Supplementary file 1 [file biomolecules-14-00596-s001.zip]

Archive with 1 entries (1 files):
- biomolecules-2959002-supplementary.pdf
